# Supplementary material for: Potassium deficiency diagnosis method of apple leaves based on MLR-LDA-SVM
Source: Front Plant Sci. 2023 Nov 29;14:1271933. doi: 10.3389/fpls.2023.1271933 (PMC10716244; doi:10.3389/fpls.2023.1271933)
Supplement: Supplementary file 1 [file Table_1.xlsx]

## Sheet: Sheet1
Mean value of leaf RGB monochromatic component in each growth period
Period	Nutrition	H			S			V
		MAX	MIN	AVG	MAX	MIN	AVG	MAX	MIN	AVG
Flowering period	deficiency	24.63	12.82	17.26	-12.63	-26.9	-20.1	23.16	-0.16	11.79
	normal	26.44	-11.51	17.12	-11.51	-29.45	-20	25.04	-2.74	11.78
Young fruit period	deficiency	25.6	11.8	15.81	-8.04	-28.8	-18.5	22.88	-3.6	9.02
	normal	22.38	12.54	16.01	-10.65	-26.13	-18.6	22.5	-4.73	9.58
Fruit enlarging period	deficiency	23.71	12.5	15.4	-11.8	-27.67	-17.6	22.91	-2.41	7.53
	normal	22.29	11.78	15.13	-9.17	-26.19	-17.2	23.52	-0.83	7.06
Mature period	deficiency	24.33	12.47	15.42	-11.88	-28.1	-18	26.09	-2.21	8.14
	normal	23.09	12.78	15.05	-12.73	-26.32	-17.5	20.72	-0.75	7.01
