# Supplementary material for: Potassium deficiency diagnosis method of apple leaves based on MLR-LDA-SVM
Source: Front Plant Sci. 2023 Nov 29;14:1271933. doi: 10.3389/fpls.2023.1271933 (PMC10716244; doi:10.3389/fpls.2023.1271933)
Supplement: Supplementary file 2 [file Table_2.xlsx]

## Sheet: Sheet1
Feature influence factor
R	G	B	L	A	B	H	S	V	NBI	NGI	NRI	E	F	CR	SR	l1	l2	C	S1	S2	S3
0.25	0.7	1.05	0.85	0.55	0.1	0.17	0.4	0.68	0.3	0.25	0.15	0.2	0.14	0.1	0.33	0.3	0.18	0.29	0.32	0.12	0.35
Average
0.353636
